# Supplementary material for: A robust and efficient method for the extraction of plant extracellular surface lipids as applied to the analysis of silks and seedling leaves of maize
Source: PLoS One. 2017 Jul 11;12(7):e0180850. doi: 10.1371/journal.pone.0180850 (PMC5507477; doi:10.1371/journal.pone.0180850)
Supplement: S1 Table — (XLSX) [file pone.0180850.s004.xlsx]

## Sheet: Sheet1
		Saturated hydrocarbons (i.e. Alkanes)													Unsaturated hydrocarbons (i.e. Alkenes)																										Saturated fatty acids								Unsaturated fatty acids
Extraction solvent	na	C15:0	C16:0	C21:0	C22:0	C23:0	C24:0	C25:0	C26:0	C27:0	C28:0	C29:0	C30:0	C31:0	C23:1(7)	C23:1(9)	C23:2(6,9)	C24:1(6)	C24:1(7)	C25:1(7)	C25:1(9)	C25:2(6,9)	C26:1(7)	C26:1(9)	C27:1(7)	C27:1(9)	C28:1	C28:1(7)	C29:1(7)	C29:1(9)	C29:1(>9)	C29:2(6,9)	C29:2(B)	C30:1(9)	C31:1(7)	C31:1(9)	C31:1(>9)	C31:2(A)	C31:2(B)	C33:1(9)	C14:0	C15:0	C16:0	C18:0	C20:0	C22:0	C24:0	C26:0	C14:1(6)
Hexanes	6	0.0032±0.001b	0.0041±0	0.0197±0.0009	0.0135±0.0007	0.394±0.0104	0.0602±0.0025	0.3612±0.0131	0.014±0.001	0.3888±0.0164	0.022±0.0015	0.4933±0.0173	0.0055±0	0.1097±0.005	0.0152±0.0008	nd	nd	0.0029±0	0.0024±0.0007	0.1555±0.0089	0.1557±0.0081	0.0272±0.0008	nd	nd	0.0784±0.0074	0.1299±0.0094	0.0053±0.0009	nd	0.1179±0.0071	0.1261±0.0079	0.0203±0.0013	nd	nd	nd	0.016±0.0021	0.0603±0.0029	0.0141±0.0009	nd	nd	nd	0.0018±0	nd	0.0591±0.0083	0.0511±0.0089	nd	0.005±0.0006	0.0021±0.0001	nd	nd
Hexanes: Diethyl ether (95:5)	6	ndc	0.0032±0.0005	0.0128±0.0019	0.0147±0.0007	0.4273±0.0265	0.0722±0.0039	0.4424±0.0242	0.0199±0.0011	0.5232±0.0289	0.0342±0.0021	0.6454±0.0405	0.0074±0.0007	0.139±0.0104	0.0177±0.0013	0.0017±0	nd	0.003±0.0003	0.0052±0.0007	0.195±0.0137	0.1973±0.015	0.0357±0.0042	0.0017±0.0001	0.0019±0	0.121±0.0139	0.1967±0.0172	0.0073±0.0016	nd	0.1733±0.0137	0.1833±0.0136	0.0334±0.0026	0.1247±0	0.0084±0	nd	0.0215±0.0025	0.088±0.0091	0.0191±0.0014	nd	nd	0.0022±0	0.0038±0.0008	0.0036±0	0.0786±0.0103	0.0771±0.0214	0.0017±0.0002	0.0091±0.0004	0.0045±0.0002	nd	0.002±0
Hexanes: Diethyl ether (90:10)	6	nd	0.003±0.0002	0.0114±0.001	0.0159±0.0004	0.424±0.0096	0.0776±0.002	0.4468±0.0084	0.0208±0.001	0.5311±0.0122	0.0375±0.0012	0.6636±0.0209	0.0081±0.0006	0.1432±0.004	0.0191±0.0006	nd	0.0015±0	0.0053±0.0024	0.0062±0.0007	0.2033±0.0049	0.2029±0.0056	0.0404±0.0023	0.002±0.0002	0.0026±0.0004	0.123±0.0035	0.2084±0.0062	0.0063±0.0015	0.0149±0	0.1944±0.0056	0.1971±0.0052	0.0384±0.0017	nd	0.0064±0.0003	nd	0.0293±0.0042	0.097±0.0073	0.0223±0.0008	nd	nd	nd	0.0224±0.0003	nd	0.0903±0.0091	0.0782±0.0101	0.0018±0.0002	0.0105±0.0008	0.0059±0.0004	nd	nd
Hexanes: Chloroform (1:1)	5	nd	nd	0.0132±0.0005	0.0187±0.0005	0.4543±0.0058	0.091±0.0009	0.4953±0.0043	0.024±0.0003	0.5992±0.0063	0.0482±0.0006	0.7387±0.0141	0.0135±0.001	0.1669±0.0018	0.0214±0.0006	0.0016±0	nd	0.0034±0.0001	0.0055±0.0006	0.2213±0.0033	0.2216±0.0033	0.0441±0.0031	0.0035±0.0002	nd	0.1384±0.0019	0.2413±0.0049	0.0102±0.0023	0.0065±0.0002	0.2282±0.0044	0.2264±0.0036	0.0468±0.0013	0.1599±0.0107	0.0089±0.0006	0.0022±0.0001	0.0352±0.0031	0.108±0.0016	0.0283±0.0005	0.0034±0	0.0043±0.0004	0.0035±0.0001	0.006±0.0014	nd	0.1106±0.0069	0.0893±0.0088	0.0029±0.0001	0.0186±0.0004	0.0115±0.0007	0.0015±0	nd
Chloroform	5	nd	nd	0.0161±0.0009	0.0192±0.0013	0.4622±0.0149	0.0871±0.0033	0.4846±0.014	0.0247±0.001	0.5759±0.0166	0.0431±0.0016	0.7031±0.0165	0.012±0.0009	0.1552±0.0046	0.0203±0.0009	0.0026±0.0003	nd	0.0066±0.0006	0.0056±0.0011	0.2261±0.0082	0.2131±0.0047	0.0417±0.0036	0.0024±0.0001	0.0025±0.0002	0.138±0.005	0.2268±0.0061	0.0097±0.0024	0.0058±0.0005	0.2311±0.0147	0.2126±0.0062	0.0424±0.0009	nd	0.0078±0.001	0.002±0	0.0351±0.0038	0.1017±0.0029	0.0254±0.0007	nd	0.0039±0	0.003±0	0.0019±0.0003	0.0019±0	0.1085±0.0099	0.089±0.0098	0.0026±0.0002	0.0159±0.001	0.0104±0.0007	0.0015±0	nd
aExperiment-wide N=28; bμmol/g dry silk tissue; cnd=not detected above limit of detection
[truncated: 12 more columns]
