# Supplementary material for: A robust and efficient method for the extraction of plant extracellular surface lipids as applied to the analysis of silks and seedling leaves of maize
Source: PLoS One. 2017 Jul 11;12(7):e0180850. doi: 10.1371/journal.pone.0180850 (PMC5507477; doi:10.1371/journal.pone.0180850)
Supplement: S2 Table — (XLSX) [file pone.0180850.s005.xlsx]

## Sheet: Sheet1
		Saturated hydrocarbons (i.e. Alkanes)									Unsaturated hydrocarbons (i.e. Alkenes)																Saturated fatty acids											Unsaturated fatty acids											Aldehydes
Extraction solvent	na	C22:0	C23:0	C24:0	C25:0	C26:0	C27:0	C28:0	C29:0	C31:0	C23:1(7)	C24:1(7)	C25:1(7)	C25:1(9)	C25:2(6,9)	C26:1(7)	C27:1(7)	C27:1(9)	C28:1	C29:1(7)	C29:1(9)	C29:1(>9)	C31:1(7)	C31:1(9)	C31:1(>9)	C32:1(9)	C14:0	C15:0	C16:0	C18:0	C20:0	C21:0	C22:0	C23:0	C24:0	C25:0	C26:0	C15:1	C16:1(9)	C16:2	C18:1(9)	C18:1(11)	C18:2(9,12)	C18:3(9,12,15)	C20:1	C20:2	C22:2	C24:1	C22:0
Hexanes	6	0.0104±0.001b	0.3794±0.0098	0.0684±0.002	0.412±0.0112	0.0169±0.0006	0.5481±0.0186	0.032±0.002	0.6155±0.0278	0.0616±0.0035	0.0116±0.0011	0.0036±0.0005	0.1486±0.0068	0.1838±0.0056	0.0297±0.0116	tr	0.0915±0.0053	0.1752±0.0088	tr	0.1395±0.0112	0.1776±0.0125	0.0285±0.004	0.0113±0.0008	0.0592±0.0038	0.0137±0.0009	ndd	0.0123±0.0004	0.0043±0.0001	0.6432±0.0132	0.1846±0.0041	0.0076±0.0005	nd	0.0236±0.0012	nd	0.011±0.0009	nd	nd	nd	0.0655±0.0029	0.0133±0.0028	0.4335±0.0896	0.5466±0.085	1.8985±0.1247	0.8875±0.0718	nd	0.018±0.0013	nd	nd	nd
Hexanes: Diethyl ether (95:5)	6	0.0112±0.0008	0.3909±0.0054	0.0732±0.0008	0.4417±0.003	0.02±0.0006	0.5914±0.0041	0.0382±0.0006	0.6756±0.0058	0.09±0.0121	0.0101±0.0016	0.0051±0.0001	0.1599±0.0007	0.1962±0.0016	0.0428±0.0027	tr	0.1044±0.001	0.203±0.0029	tr	0.1862±0.0098	0.1775±0.0203	0.0398±0.0009	0.0147±0.0005	0.0739±0.0018	0.016±0.0003	nd	0.0178±0.0009	0.0046±0.0001	0.7448±0.0156	0.2086±0.0067	0.0088±0.0003	nd	0.0274±0.0011	tr	0.0153±0.0006	nd	nd	nd	0.0746±0.0014	0.0194±0.0016	nd	nd	2.1542±0.1642	1.157±0.0772	nd	0.019±0.001	nd	nd	tr
Hexanes: Diethyl ether (90:10)	6	0.0106±0.0009	0.3972±0.0033	0.074±0.001	0.4355±0.0033	0.0202±0.0006	0.596±0.0055	0.0401±0.0007	0.6803±0.0109	0.0755±0.0023	0.0142±0.0016	0.0053±0.0003	0.1625±0.0017	0.2047±0.0029	0.0252±0.0171	tr	0.1089±0.0016	0.2129±0.0027	tr	0.188±0.0091	0.191±0.0192	0.0413±0.0011	0.0155±0.0009	0.0765±0.0036	0.0172±0.0004	tr	0.0154±0.0004	0.0053±0.0002	0.8706±0.0312	0.2663±0.0076	0.0108±0.0007	nd	0.0314±0.0021	tr	0.0185±0.0012	nd	nd	nd	0.0819±0.0032	0.0161±0.0026	nd	nd	2.2575±0.173	1.2329±0.0318	nd	0.0254±0.0026	nd	nd	nd
Hexanes: Chloroform (1:1)	4	0.0102±0.0015	0.452±0.0035	0.0706±0.0009	0.4231±0.0105	0.0213±0.0007	0.5435±0.0079	0.0352±0.0006	0.5741±0.0104	0.056±0.0015	0.0131±0.0033	0.0037±0.0006	0.1576±0.0007	0.2087±0.0039	0.01±0.0016	tr	0.106±0.0007	0.2229±0.004	tr	0.2005±0.0104	0.2253±0.0262	0.0384±0.0042	0.0153±0.0006	0.0729±0.0016	0.0171±0.0004	nd	0.0234±0.0008	0.0161±0.0008	2.053±0.0635	0.6253±0.0252	0.0227±0.0006	tr	0.0539±0.0033	0.0048±0.0002	0.0428±0.001	tr	tr	tr	0.1509±0.0047	0.0122±0.004	0.249±0.0476	0.1593±0.0009	3.5119±0.2179	1.8387±0.0309	0.0299±0.0066	0.057±0.0031	0.0201±0.0007	nd	nd
Chloroform	6	0.0125±0.0009	0.4626±0.0182	0.0721±0.0007	0.4317±0.006	0.0211±0.0003	0.5616±0.0101	0.0373±0.0007	0.5908±0.0154	0.0612±0.0029	0.0105±0.0009	trc	0.1584±0.0017	0.2103±0.0011	0.0079±0.0007	0.0029±0.0013	0.1067±0.0015	0.2278±0.0018	tr	0.1797±0.0083	0.256±0.0049	0.043±0.0039	0.0157±0.0003	0.0727±0.0008	0.0176±0.0002	nd	0.0271±0.0018	0.0198±0.0015	2.582±0.148	0.6707±0.0403	0.0338±0.0026	tr	0.0746±0.0028	0.0081±0.0004	0.0619±0.0033	tr	0.0054±0.0003	0.0038±0.0004	0.1946±0.012	0.0243±0.003	0.9896±0.1846	nd	4.0584±0.3326	2.0787±0.2015	0.0264±0.0046	0.0849±0.0081	0.0316±0.0029	tr	nd
aExperiment-wide N=28; bμmol/g dry silk tissue; ctr=trace (i.e. metabolite abundance falls between the limits of detection and quantitation); dnd=not detected above limit of detection
[truncated: 3 more columns]
