# Supplementary material for: A robust and efficient method for the extraction of plant extracellular surface lipids as applied to the analysis of silks and seedling leaves of maize
Source: PLoS One. 2017 Jul 11;12(7):e0180850. doi: 10.1371/journal.pone.0180850 (PMC5507477; doi:10.1371/journal.pone.0180850)
Supplement: S3 Table — (XLSX) [file pone.0180850.s006.xlsx]

## Sheet: Sheet1
			Saturated hydrocarbons (i.e. Alkanes)													Unsaturated hydrocarbons (i.e. Alkenes)																		Saturated fatty acids							Unsaturated fatty acids							Aldehydes
Solvent	Extraction time (min)	na	C18:0	C19:0	C21:0	C22:0	C23:0	C24:0	C25:0	C26:0	C27:0	C28:0	C29:0	C30:0	C31:0	C23:1(7)	C24:1(6)	C24:1(7)	C25:1(7)	C25:1(9)	C25:2(6,9)	C26:1(7)	C27:1(7)	C27:1(9)	C28:1	C29:1(7)	C29:1(9)	C29:1(>9)	C29:2(B)	C31:1(7)	C31:1(9)	C31:1(>9)	C31:2(B)	C14:0	C15:0	C16:0	C18:0	C20:0	C22:0	C24:0	C14:1(6)	C16:1(6)	C16:1(9)	C18:1(9)	C18:1(11)	C18:2(9,12)	C18:3(9,12,15)	C15:0	C17:0
Hexanes: Diethyl ether (90:10)	1	3	ndb	tr	0.0188±0.0029d	0.0195±0.0031	0.4672±0.0431	0.0671±0.0101	0.3725±0.0477	0.0098±0.002	0.3673±0.0213	0.0153±0	0.4254±0.0101	tr	0.0973±0.0041	0.0226±0.0039	nd	0.0057±0.0012	0.1836±0.0284	0.1437±0.0214	0.0064±0.0019	nd	0.0906±0.0111	0.1098±0.0132	tr	0.1096±0.0071	0.1207±0.0156	0.0173±0.0001	nd	0.0123±0.0008	0.0512±0.0026	0.0091±0.0019	nd	tr	nd	0.0629±0.0022	0.0435±0.0024	tr	0.0058±0.0016	tr	nd	nd	0.0058±0.0017	nd	nd	0.0062±0.0002	nd	nd	nd
	2	4	trc	tr	0.0213±0.0047	0.0192±0.0002	0.4837±0.0394	0.0655±0.0026	0.3869±0.0348	0.0126±0.0012	0.4399±0.057	nd	0.5227±0.0692	0.0064±0.0022	0.1329±0.0209	0.0246±0.0046	0.0055±0	0.0047±0.0001	0.1938±0.021	0.1472±0.0123	0.0223±0.0198	nd	0.1108±0.0197	0.1449±0.034	0.006±0.0014	0.1539±0.0368	0.1339±0.0268	0.0258±0.0087	0.013±0	0.019±0.006	0.0682±0.0141	0.0176±0.004	0.0056±0	0.0036±0.0006	tr	0.0762±0.0104	0.0544±0.0092	tr	0.0117±0.0031	0.0054±0.0021	nd	nd	0.0118±0.0031	0.0043±0	0.0066±0	0.0132±0.0037	nd	nd	nd
	4	5	nd	tr	0.022±0.0047	0.0216±0.002	0.4903±0.0456	0.0748±0.0074	0.4139±0.0374	0.0148±0.0016	0.4658±0.0468	0.0158±0.004	0.5345±0.0533	tr	0.1253±0.014	0.0228±0.0025	tr	0.0061±0.0007	0.2049±0.0217	0.1621±0.0194	0.0205±0.0093	nd	0.1211±0.0181	0.1388±0.0159	0.0055±0.001	0.1427±0.0165	0.1441±0.0145	0.0213±0.0021	nd	0.017±0.002	0.0645±0.0074	0.0133±0.0015	nd	0.004±0.0009	tr	0.0698±0.0128	0.0505±0.0085	tr	0.0076±0.0007	tr	nd	nd	0.0065±0.0019	nd	nd	0.0096±0.001	nd	nd	nd
	6	5	nd	tr	0.0278±0.0044	0.0204±0.0009	0.4665±0.0101	0.0732±0.0029	0.4161±0.0115	0.015±0.0012	0.4682±0.0145	nd	0.5267±0.0184	0.0041±0.0008	0.1199±0.0059	0.0225±0.0013	nd	0.0065±0.0005	0.2026±0.0093	0.1623±0.0071	0.0257±0.0085	nd	0.1185±0.0065	0.1465±0.0089	0.0035±0.0005	0.1586±0.0144	0.1467±0.02	0.021±0.0026	nd	0.0164±0.0017	0.0713±0.0081	0.0148±0.0007	nd	tr	tr	0.0998±0.0102	0.078±0.0079	0.0037±0.0003	0.0168±0.0017	0.0069±0.0007	nd	nd	0.0043±0.0008	0.0089±0.0062	nd	0.0233±0.0104	0.0115±0.0053	nd	nd
	10	5	nd	tr	0.0268±0.0018	0.0202±0.0007	0.4856±0.0141	0.0747±0.0019	0.4347±0.0105	0.016±0.0013	0.5193±0.0121	nd	0.5979±0.0133	0.0046±0.0008	0.1358±0.0032	0.0238±0.001	nd	0.0075±0.0006	0.2162±0.0084	0.1731±0.0072	0.0062±0.0024	nd	0.1349±0.0053	0.1662±0.0078	0.0036±0.0004	0.1674±0.0082	0.2016±0.0244	0.0252±0.0012	nd	0.0191±0.0008	0.0791±0.0043	0.0155±0.0013	nd	tr	tr	0.1215±0.0163	0.1164±0.0196	0.0042±0.0002	0.0215±0.001	0.0093±0.0006	nd	nd	0.0041±0.0018	0.0061±0.0005	0.0119±0	0.0164±0.0011	0.0076±0.0005	nd	tr
Chloroform	1	5	nd	tr	0.0285±0.0045	0.0184±0.0006	0.3648±0.0094	0.0613±0.0037	0.3328±0.0195	0.0152±0.0015	0.3913±0.0274	nd	0.4441±0.0294	0.0045±0.0004	0.1037±0.0072	0.0179±0.0009	0.0026±0.0009	0.0035±0.0003	0.1634±0.0104	0.1302±0.0099	0.023±0.0025	nd	0.1018±0.0092	0.1258±0.0128	0.0044±0.0009	0.1274±0.0117	0.1239±0.0035	0.0217±0.0023	nd	0.0125±0.0005	0.0679±0.009	0.0123±0.0013	nd	tr	tr	0.1736±0.0199	0.1498±0.0083	0.0042±0.0004	0.0188±0.0024	0.0099±0.0015	nd	nd	0.0041±0.0008	0.0135±0.0041	nd	0.0552±0.0107	0.0094±0.0034	nd	nd
	2	5	nd	nd	0.0234±0.003	0.0191±0.001	0.3679±0.0034	0.0642±0.0018	0.3421±0.0051	0.016±0.0009	0.4137±0.0082	nd	0.4601±0.0137	0.0054±0.0013	0.1101±0.0057	0.0178±0.0003	tr	tr	0.1647±0.0026	0.1343±0.002	0.0138±0.0029	nd	0.107±0.0028	0.1362±0.0029	0.004±0.0008	0.1365±0.0032	0.122±0.0032	0.0215±0.0012	nd	0.0138±0.0005	0.0657±0.0071	0.0147±0.0006	nd	0.0037±0.0007	tr	0.1906±0.0172	0.1771±0.0186	0.0054±0.0001	0.0226±0.001	0.0128±0.0004	nd	tr	0.0085±0.003	0.0108±0.0021	0.0167±0	0.0577±0.0046	0.01±0.0013	tr	nd
	4	5	nd	nd	0.0261±0.0033	0.0174±0.0005	0.3712±0.0048	0.0622±0.0011	0.3448±0.0022	0.0161±0.0006	0.4153±0.0048	nd	0.4665±0.0044	0.004±0.0008	0.1106±0.002	0.0184±0.0005	tr	tr	0.1673±0.002	0.1386±0.0019	0.0163±0.0075	tr	0.1098±0.0015	0.1396±0.002	0.0047±0.0007	0.1408±0.002	0.1245±0.0015	0.0226±0.0006	nd	0.0137±0.0004	0.0561±0.0008	0.0135±0.0011	nd	0.0028±0.0006	tr	0.1878±0.0249	0.1679±0.0182	0.005±0.0005	0.021±0.001	0.0122±0.0005	nd	nd	0.0042±0.0018	0.0149±0.0036	nd	0.095±0.0291	0.0191±0.007	nd	nd
	6	5	nd	nd	0.0239±0.0022	0.0169±0.0003	0.3701±0.0037	0.0593±0.0012	0.3427±0.0037	0.0166±0.0007	0.423±0.0059	nd	0.4742±0.0067	0.0047±0.0005	0.1075±0.0016	0.0162±0.0007	tr	tr	0.1631±0.0017	0.1338±0.0029	0.0136±0.0051	nd	0.105±0.0025	0.1372±0.0032	tr	0.135±0.0022	0.1219±0.0031	0.024±0.0009	nd	0.0144±0.0008	0.0598±0.0042	0.0131±0.0013	nd	0.0032±0.0003	tr	0.2183±0.015	0.1974±0.0157	0.0055±0.0004	0.0219±0.0006	0.0124±0.0005	nd	nd	0.0066±0.0017	0.0204±0.0035	nd	0.099±0.021	0.0186±0.0043	nd	nd
	10	4	nd	nd	0.0293±0.0041	0.0164±0.0002	0.3849±0.0122	0.0597±0.0014	0.3483±0.0075	0.0147±0.0014	0.4198±0.0091	nd	0.4723±0.0107	0.0035±0.0007	0.0951±0.0077	0.0165±0.0008	tr	tr	0.1627±0.0057	0.1343±0.006	0.0223±0.0022	nd	0.0994±0.004	0.137±0.0061	tr	0.1428±0.0051	0.1172±0.0056	0.0217±0.0019	nd	0.0125±0.0009	0.0496±0.002	0.0116±0.0015	nd	0.0068±0.0015	tr	0.2344±0.0203	0.1966±0.0187	0.0053±0.0004	0.0226±0.0012	0.0111±0.0015	tr	tr	0.0161±0.006	0.0184±0.0038	0.0154±0.0002	0.103±0.0201	0.0153±0.0013	nd	nd
Hexanes	1	5	nd	nd	0.0155±0.0021	0.0145±0.0009	0.3245±0.0126	0.0486±0.0031	0.2828±0.0139	0.0078±0.0009	0.336±0.0191	0.0141±0	0.3628±0.018	nd	0.0764±0.0059	0.0128±0.0005	tr	0.0044±0.0007	0.1275±0.0074	0.095±0.0042	0.0041±0.0017	nd	0.0713±0.0057	0.0841±0.0054	tr	0.0884±0.0075	0.0942±0.0121	0.0109±0.0008	nd	0.0078±0.0009	0.0371±0.0049	0.007±0.0006	nd	tr	tr	0.0518±0.0078	0.0398±0.0053	tr	0.0064±0.0009	tr	nd	nd	0.0068±0.0025	0.005±0	nd	0.0115±0.0043	nd	nd	nd
	2	5	nd	tr	0.022±0.0032	0.0147±0.001	0.3449±0.0086	0.0537±0.0019	0.31±0.0093	0.0111±0.0009	0.3944±0.0113	nd	0.3976±0.011	tr	0.0806±0.0028	0.0162±0.0007	nd	0.0052±0.0004	0.1522±0.0062	0.1228±0.0083	0.006±0.0019	tr	0.0948±0.0043	0.1111±0.0052	0.0037±0.0006	0.1375±0.0129	0.1566±0.0071	0.0146±0.0023	nd	0.0115±0.0005	0.0466±0.0013	0.0091±0.001	nd	tr	nd	0.0498±0.0019	0.0456±0.0025	tr	0.0095±0.0012	0.0038±0.0004	nd	nd	tr	nd	nd	0.0109±0.0008	nd	nd	nd
	4	3	nd	nd	0.0139±0.0029	0.0134±0.0006	0.3404±0.0069	0.0486±0.0019	0.2901±0.0089	0.0098±0.0004	0.3317±0.0092	nd	0.3717±0.0097	tr	0.0858±0.0026	0.0158±0.0005	nd	tr	0.1469±0.0026	0.1133±0.0028	nd	nd	0.087±0.0009	0.1014±0.0015	tr	0.1216±0.011	0.1475±0.0039	0.0165±0.0018	nd	0.0116±0.001	0.0491±0.0056	0.0104±0.0002	nd	nd	nd	0.0401±0.0023	0.0327±0.0033	tr	0.0067±0.0008	tr	nd	nd	tr	nd	nd	0.0074±0.0007	nd	nd	nd
	6	4	nd	nd	0.0111±0.001	0.0129±0.0013	0.3434±0.017	0.0454±0.0062	0.2739±0.0349	0.0078±0.0026	0.3056±0.0632	nd	0.3396±0.078	0.0037±0.0014	0.0969±0.0147	0.0166±0.0012	tr	tr	0.1402±0.0151	0.111±0.015	0.0134±0.0091	nd	0.0807±0.0152	0.1019±0.0235	0.0037±0.0016	0.1062±0.0214	0.0922±0.0207	0.0148±0.0039	tr	0.0118±0.0026	0.0549±0.0212	0.0099±0.0024	tr	0.0032±0.001	tr	0.1067±0.0281	0.0822±0.0191	tr	0.0061±0.0016	0.0026±0.0009	nd	nd	0.0077±0.0044	0.0048±0.0029	0.0057±0.0007	0.0105±0.0015	tr	nd	nd
	10	4	nd	nd	0.0108±0.0012	0.0135±0.0017	0.3056±0.0112	0.0413±0.0031	0.2322±0.0123	0.0073±0.0008	0.2462±0.012	0.0089±0	0.2974±0.0088	nd	0.0728±0.0021	0.0135±0.0013	tr	tr	0.111±0.0079	0.0863±0.0087	tr	nd	0.0554±0.0042	0.0669±0.0068	tr	0.0705±0.0044	0.0641±0.0047	0.0099±0.0013	nd	0.0088±0.0002	0.0324±0.002	0.0071±0.0007	nd	tr	nd	0.0601±0.0112	0.0502±0.0068	tr	0.003±0.0007	tr	nd	nd	0.0039±0.0019	nd	nd	0.0074±0.0008	nd	nd	nd
aExperiment-wide N=67; bnd=not detected above limit of detection; ctr=trace (i.e. metabolite abundance falls between the limits of detection and quantitation); dμmol/g dry silk tissue
[truncated: 7 more columns]
