# Supplementary material for: A robust and efficient method for the extraction of plant extracellular surface lipids as applied to the analysis of silks and seedling leaves of maize
Source: PLoS One. 2017 Jul 11;12(7):e0180850. doi: 10.1371/journal.pone.0180850 (PMC5507477; doi:10.1371/journal.pone.0180850)
Supplement: S4 Table — (XLSX) [file pone.0180850.s007.xlsx]

## Sheet: Sheet1
			Saturated hydrocarbons (i.e. Alkanes)					Saturated fatty acids															Unsaturated fatty acids				Aldehydes				Alcohols																Class traits
Extraction solvent	Extraction time (min)	na	C24:0	C25:0	C27:0	C29:0	C31:0	C9:0	C12:0	C14:0	C15:0	C16:0	C17:0	C18:0	C20:0	C21:0	C22:0	C23:0	C24:0	C26:0	C28:0	C30:0	C16:1(9)	C18:1(9)	C18:2(9,12)	C18:3(9,12,15)	C24:0	C32:0	C32:0 derivative (A)e	C32:0 derivative (B)	C12:0	C14:0	C16:0	C18:0	C19:0	C20:0	C21:0	C22:0	C23:0	C24:0	C25:0	C26:0	C27:0	C28:0	C30:0	C32:0	Total extracellular surface lipids	Hydrocarbons	Fatty acids
Hexanes: Diethyl ether (90:10)	1	4	0.0276±0.0043b	0.0582±0.023	0.1705±0.0629	0.2589±0.083	0.1106±0.0338	trd	0.0035±0.0004	0.0169±0.0031	0.0101±0.0035	0.7252±0.0369	0.0083±0.0008	0.736±0.0215	0.6537±0.0448	tr	0.444±0.051	nd	0.2688±0.0308	0.0674±0.0218	0.0118±0.004	nd	0.0345±0.027	0.0168±0.0075	0.0121±0.0046	0.0113±0.0042	0.0248±0.0063	0.0479±0.0177	0.1467±0.0561	0.0843±0.0363	tr	tr	0.0167±0.0027	0.062±0.0097	0.0285±0.0052	0.2208±0.0328	0.012±0.0021	0.4305±0.0556	0.0231±0.0038	2.0574±0.1424	0.1053±0.0134	1.5457±0.1202	0.0069±0.0016	0.4623±0.0498	1.3321±0.1048	0.3664±0.0405	10.5937±0.7971	0.6189±0.2064	2.999±0.2395
	2	4	0.0141±0.0001	0.0285±0.0023	0.0849±0.0048	0.1496±0.0156	0.0937±0.0123	nd	nd	tr	tr	0.6049±0.0309	tr	0.7448±0.0528	0.5751±0.0535	tr	0.3974±0.0398	nd	0.2662±0.0288	0.0794±0.0147	0.0128±0.0017	nd	tr	0.0139±0.0076	0.015±0.0048	0.0488±0.0087	0.0102±0.0033	0.0651±0.0171	0.1583±0.0336	0.0852±0.0226	nd	tr	0.0132±0.0007	0.0455±0.0027	0.018±0.0011	0.1889±0.0073	0.0088±0.0008	0.3514±0.0239	0.0212±0.002	1.9224±0.1793	0.095±0.0096	1.5078±0.1484	tr	0.4494±0.048	1.584±0.1647	0.4432±0.0434	10.1196±0.7439	0.3638±0.0321	2.7793±0.1831
	4	3	0.1±0	0.0315±0.0035	0.1266±0.0018	0.2097±0.019	0.1283±0.0134	nd	nd	0.0147±0.0009	tr	0.7235±0.0276	tr	0.7919±0.0249	0.8091±0.0156	tr	0.5944±0.0323	nd	0.3204±0.0397	0.1036±0.01	0.0196±0.0027	tr	0.0164±0.0126	tr	0.0715±0.0089	1.1971±0.0387	0.0401±0.0167	0.1469±0.0351	0.2279±0.0474	0.1408±0.0304	nd	0.014±0.008	0.0153±0.0042	0.0629±0.0139	0.0275±0.0049	0.2958±0.0516	0.0162±0.0027	0.5073±0.1008	0.0293±0.0068	2.1008±0.2012	0.1205±0.0244	1.6121±0.1834	0.0087±0.0026	0.5205±0.0947	1.4668±0.1044	0.3527±0.0385	12.9154±0.5207	0.5294±0.0296	4.6847±0.1626
	5	4	ndc	0.0408±0.0031	0.151±0.0181	0.1948±0.0123	0.1054±0.0068	nd	tr	0.0146±0.0025	tr	0.74±0.0859	0.0071±0.0017	0.808±0.0851	0.8316±0.0842	0.0074±0.0012	0.5495±0.0717	tr	0.3193±0.0478	0.0938±0.0133	0.0147±0.0036	nd	tr	tr	0.0639±0.0173	1.2466±0.2181	0.047±0.0099	0.1298±0.0321	0.1401±0.0192	0.0864±0.0147	nd	0.012±0.002	0.0153±0.0047	0.0547±0.0097	0.023±0.0075	0.2238±0.0608	0.0117±0.0038	0.4042±0.1096	0.0245±0.0071	1.9384±0.2877	0.1131±0.0269	1.5354±0.2353	0.0095±0.0025	0.5463±0.0593	1.7717±0.0712	0.4373±0.0539	12.512±1.4022	0.492±0.0296	4.6052±0.6039
	7.5	3	nd	0.0321±0.0049	0.0798±0.0058	0.1605±0.0224	0.1066±0.0209	nd	tr	0.0153±0.0026	0.0093±0.0015	0.6414±0.0576	tr	0.6592±0.0657	0.7569±0.0358	tr	0.4683±0.0446	nd	0.2754±0.039	0.0723±0.0135	0.0095±0.003	nd	0.0289±0	tr	0.1077±0.0374	1.538±0.135	0.0292±0	0.0406±0.0045	0.1382±0.0397	0.0882±0.0399	nd	0.0381±0.0076	0.035±0.0068	0.0687±0.0164	0.0277±0.0052	0.2355±0.0455	0.0152±0.0051	0.4013±0.1044	0.0278±0.0101	1.8849±0.4256	0.1013±0.0261	1.4654±0.3346	0.0071±0.0018	0.4752±0.0733	1.9083±0.1433	0.5232±0.0762	12.3133±1.6633	0.3683±0.0511	4.4535±0.4932
	10	2	nd	0.0429±0.004	0.1518±0.0184	0.2309±0.0768	0.1318±0.0452	nd	nd	0.0155±0.0006	tr	0.9154±0.0748	tr	0.9765±0.1514	0.7719±0.0365	tr	0.4926±0.1159	nd	0.2425±0.06	0.0805±0.0133	0.0115±0.0009	nd	0.017±0.0009	nd	0.1632±0.0673	2.0136±0.6999	0.0576±0.0155	0.106±0.0378	0.1223±0.0233	0.0549±0.0108	nd	0.0149±0.008	0.0136±0.0062	0.0259±0.0153	0.0128±0.0085	0.1273±0.0513	0.0121±0.0013	0.223±0.1005	0.0122±0.0066	1.2643±0.3305	0.0605±0.0222	0.9826±0.2201	0.0051±0.0015	0.3927±0.1099	1.5904±0.3365	0.5003±0.1625	11.8485±0.8309	0.5574±0.1444	5.7126±0.779
Chloroform	1	4	0.0188±0.0014	0.0565±0.0113	0.1178±0.0164	0.1401±0.0242	0.0839±0.0167	nd	nd	0.0147±0.0026	0.0085±0.001	1.0743±0.2334	0.0095±0.0019	1.2018±0.2789	0.8713±0.1119	0.011±0.0023	0.7016±0.1103	tr	0.4375±0.0745	0.1182±0.0229	0.0201±0.0057	nd	0.0064±0.0018	nd	0.062±0.0137	0.0537±0.015	0.0863±0.0136	0.1565±0.0223	0.146±0	0.0723±0.0348	nd	tr	tr	0.0216±0.0027	tr	0.1271±0.0096	tr	0.2475±0.0367	0.0114±0.0022	1.3005±0.2336	0.0508±0.0117	0.8416±0.227	0.0041±0.0007	0.2142±0.0916	0.9958±0.434	0.276±0.0832	9.3857±2.0172	0.4171±0.0636	4.5867±0.843
	2	2	0.0239±0.006	0.0621±0.0217	0.1157±0.0227	0.1265±0.0438	0.0701±0.045	nd	nd	0.0146±0.0021	tr	1.2979±0.0551	0.0088±0.003	1.481±0.015	0.8518±0.0749	0.0104±0.0035	0.7312±0.1474	tr	0.4678±0.1137	0.1093±0.0301	0.0138±0.009	nd	tr	nd	0.053±0.0157	0.0437±0.0069	0.0491±0.0349	0.0806±0.0373	nd	nd	nd	nd	nd	0.0123±0.0084	tr	0.063±0.0421	tr	0.1221±0.0886	0.0128±0	0.6479±0.5094	0.052±0	0.3847±0.3513	nd	0.1779±0	1.1109±0	0.1511±0.1217	7.6856±2.483	0.3983±0.1393	5.095±0.4685
	4	2	0.0118±0	0.0575±0.0204	0.0932±0.0278	0.1117±0.0479	0.0798±0.0349	nd	nd	0.0241±0.0019	0.0208±0.003	1.3103±0.2345	0.0131±0.0024	1.4433±0.2829	0.9139±0.1218	0.0091±0.0034	0.6439±0.1713	tr	0.3257±0.127	0.0726±0.0373	0.0195±0	tr	0.0145±0.0039	nd	0.0454±0.0191	0.0264±0.0133	0.0483±0	0.1179±0.0284	0.1821±0	0.1348±0	tr	tr	0.0145±0.0078	0.0581±0.0356	0.0121±0.006	0.2127±0.1137	0.0087±0.0047	0.3335±0.1684	0.0153±0.0084	1.2328±0.3738	0.0441±0.0238	0.6353±0.1935	nd	0.0848±0.0049	0.4779±0.2638	0.2022±0.1685	8.8435±0.5179	0.348±0.1368	4.8567±1.0118
	5	3	0.0167±0.0028	0.0929±0.0237	0.1085±0.0217	0.1209±0.0339	0.0836±0.0311	nd	nd	0.0216±0.0031	0.0192±0.0032	1.282±0.126	0.0117±0.0012	1.2679±0.1137	1.0819±0.17	0.0091±0.0015	0.7248±0.1009	tr	0.3189±0.041	0.0494±0.0199	nd	nd	0.008±0.0048	nd	0.0467±0.0163	0.029±0.0039	nd	nd	0.0511±0	0.0279±0.0111	tr	tr	0.0297±0.0053	0.1164±0.0224	0.0268±0.0048	0.4605±0.1051	0.0191±0.0056	0.6406±0.1373	0.0282±0.0078	2.2014±0.4319	0.0668±0.0155	0.9392±0.2658	nd	0.0696±0.0388	0.2022±0.1625	0.3552±0.0262	10.3429±1.4895	0.3891±0.0895	4.8656±0.5113
	7.5	4	0.0135±0.0074	0.041±0.0067	0.066±0.0102	0.0675±0.0169	0.0367±0.0096	nd	nd	0.0179±0.0043	0.0136±0.0034	1.1193±0.1108	0.009±0.001	1.1599±0.1123	0.9697±0.0798	tr	0.6198±0.0602	nd	0.2971±0.0379	0.0387±0.0075	nd	nd	0.0103±0.0054	nd	0.0441±0.0078	0.0567±0.0048	nd	0.0208±0	0.0405±0	0.0186±0.0065	tr	tr	0.0209±0.0026	0.0745±0.0064	0.0152±0.001	0.3071±0.0166	0.011±0.0012	0.4515±0.0516	0.0158±0.0023	1.7854±0.2906	0.0536±0.0127	0.8539±0.2442	nd	0.0633±0.0332	0.15±0.0885	0.7179±0.1537	9.1324±1.0615	0.2088±0.0388	4.3634±0.3881
	10	3	0.0156±0.0062	0.0416±0.0027	0.0634±0.0033	0.0532±0.0041	nd	nd	nd	0.0263±0.005	0.0189±0.0032	1.2709±0.0654	0.0106±0.0009	1.3412±0.0512	1.0613±0.0726	0.0119±0.0026	0.7731±0.1153	tr	0.4041±0.0549	0.0617±0.0144	nd	nd	0.0244±0.0165	nd	0.0542±0.008	0.1617±0.026	nd	0.0178±0	nd	0.0221±0.0067	tr	tr	0.0192±0.0064	0.0665±0.0232	0.0142±0.0051	0.2806±0.1076	0.0117±0.0053	0.4486±0.1757	0.0187±0.0106	1.5746±0.5759	0.0574±0.0319	0.7275±0.3657	nd	0.0584±0.0413	0.1025±0.0757	0.7421±0.4142	9.544±1.989	0.1686±0.0081	5.2188±0.178
aExperiment-wide N=38; bμmol/g dry leaf tissue; cnd=not detected above limit of detection; dtr=trace (i.e. metabolite abundance falls between the limits of detection and quantitation); eSignificant amounts of C32 aldehyde converted to vinyl ethers, methylation products of free aldehydes
[truncated: 2 more columns]
