# Supplementary material for: A robust and efficient method for the extraction of plant extracellular surface lipids as applied to the analysis of silks and seedling leaves of maize
Source: PLoS One. 2017 Jul 11;12(7):e0180850. doi: 10.1371/journal.pone.0180850 (PMC5507477; doi:10.1371/journal.pone.0180850)
Supplement: S5 Table — (XLSX) [file pone.0180850.s008.xlsx]

## Sheet: Sheet1
			Saturated fatty acids										Unsaturated fatty acids			Aldehydes			Alcohols								Class traits
Genotype	Extraction solvent	na	C13:0	C14:0	C15:0	C16:0	C17:0	C18:0	C20:0	C22:0	C24:0	C26:0	C18:1(9)	C18:2(9,12)	C18:3(9,12,15)	C32:0	C32:0 derivative (A)	C32:0 derivative (B)	C16:0	C18:0	C20:0	C22:0	C24:0	C25:0	C26:0	C32:0	Total extracellular surface lipids	Fatty acids	Aldehydes	Alcohols
Wildtype	Hexanes: Diethyl ether (90:10)	3	ndb	tr	nd	0.3217±0.0139	nd	0.3602±0.02	0.2441±0.0506	0.1276±0.0123	0.0333±0.003	tr	tr	tr	0.0679±0.0361	0.0084±0.0026	0.1133±0.0402	0.1002±0	nd	0.0169±0.0024	0.0829±0.0083	0.0747±0.0099	0.2035±0.0266	nd	0.0362±0.0056	0.3168±0.1576	2.0599±0.257	1.1712±0.0488	0.1551±0.042	0.7336±0.1899
	Chloroform	4	nd	0.0075±0.0017d	tr	0.3272±0.0308	tr	0.3302±0.0285	0.3409±0.0317	0.1979±0.0203	0.055±0.0086	tr	tr	0.0141±0.0036	tr	0.015±0.0118	0.0405±0.0145	0.058±0.0264	tr	0.0264±0.0064	0.1103±0.028	0.101±0.0274	0.3363±0.111	tr	0.0612±0.0276	0.2875±0.0807	2.2789±0.2912	1.2738±0.0798	0.077±0.0401	0.9281±0.2749
glossy1	Hexanes: Diethyl ether (90:10)	2	trc	tr	nd	0.3179±0.0475	nd	0.3722±0.0873	0.2378±0.0383	0.0893±0.0148	tr	nd	0.0138±0	tr	0.028±0.0203	nd	nd	nd	nd	0.0164±0.0015	0.0877±0.003	0.0455±0.0059	0.1849±0.002	nd	0.0439±0.0122	tr	1.4531±0.2121	1.0679±0.2237	nd	0.3852±0.0115
	Chloroform	4	nd	0.0075±0.0023	tr	0.4603±0.069	tr	0.5531±0.091	0.4019±0.0487	0.2184±0.0098	0.0189±0.0008	nd	0.0133±0.0031	0.0295±0.0048	0.0099±0.0036	nd	nd	nd	tr	0.0604±0.0106	0.2583±0.0328	0.1521±0.0124	0.6074±0.0618	tr	0.1528±0.0225	0.0076±0.0018	2.9586±0.3042	1.7126±0.1813	nd	1.246±0.1288
aExperiment-wide N=13; bnd=not detected above limit of detection; ctr=trace (i.e. metabolite abundance falls between the limits of detection and quantitation); dμmol/g dry leaf tissue; eSignificant amounts of C32 aldehyde converted to vinyl ethers, methylation products of free aldehydes
