# Supplementary material for: A robust and efficient method for the extraction of plant extracellular surface lipids as applied to the analysis of silks and seedling leaves of maize
Source: PLoS One. 2017 Jul 11;12(7):e0180850. doi: 10.1371/journal.pone.0180850 (PMC5507477; doi:10.1371/journal.pone.0180850)
Supplement: S6 Table — (XLSX) [file pone.0180850.s009.xlsx]

## Sheet: Sheet1
				Saturated hydrocarbons (i.e. Alkanes)											Unsaturated hydrocarbons (i.e. Alkenes)																		Saturated fatty acids											Unsaturated fatty acids
Days (PSE)	Genotype	Section	na	C21:0	C22:0	C23:0	C24:0	C25:0	C26:0	C27:0	C28:0	C29:0	C30:0	C31:0	C23:1(7)	C23:1(9)	C24:1(7)	C24:1(9)	C25:1(7)	C25:1(9)	C26:1(7)	C27:1(7)	C27:1(9)	C28:1(7)	C29:1(7)	C29:1(9)	C29:1(>9)	C29:2(B)	C30:1(C)	C31:1(7)	C31:1(9)	C31:1(>9)	C14:0	C15:0	C16:0	C18:0	C20:0	C22:0	C23:0	C24:0	C25:0	C26:0	C28:0	C16:1(9)	C18:1(9)	C18:1(11)	C18:2(9,12)	C18:3(9,12,15)	C24:1
3	B73	Emerged	4	0.0325±0.0039b	0.0469±0.0054	0.4845±0.0442	0.1012±0.0124	0.3889±0.0351	0.0214±0.0026	0.4324±0.0248	0.0356±0.0038	0.516±0.0239	0.0121±0.0027	0.1886±0.0138	0.0293±0.005	0.0065±0.0012	0.0074±0.0004	nd	0.23±0.0244	0.1777±0.0275	0.0034±0.001	0.1528±0.0213	0.1666±0.0195	0.0134±0.0021	0.2928±0.0202	0.1422±0.0234	0.0506±0.0038	0.0136±0.0035	tr	0.057±0.0053	0.1212±0.0134	0.0375±0.0057	tr	tr	0.1081±0.0054	0.0898±0.0053	tr	0.0173±0.0025	nd	0.0126±0.0018	nd	tr	tr	0.0052±0.0017	0.0067±0.001	nd	0.0147±0.0024	0.0069±0.0015	nd
		Encased	4	0.0097±0.0014	trc	0.1581±0.0149	0.0085±0.0009	0.0915±0.0063	tr	0.1383±0.0085	0.0067±0.0005	0.2033±0.0091	0.0031±0.0015	0.0999±0.0032	0.0041±0.0007	tr	nd	nd	0.0323±0.0037	0.0254±0.0036	nd	0.0243±0.0023	0.0362±0.0033	nd	0.0617±0.0084	0.0104±0.002	0.0235±0.0049	0.0054±0.0007	nd	0.0149±0.0024	0.0213±0.0022	0.0133±0.0025	tr	nd	0.1171±0.0264	0.103±0.0248	tr	0.0093±0.001	nd	0.0062±0.001	nd	nd	nd	0.0026±0.0008	0.0069±0.0006	0.0046±0.002	0.0229±0.0037	tr	nd
	Mo17	Emerged	4	0.0299±0.0048	0.0223±0.0027	0.1178±0.0119	0.0223±0.002	0.1933±0.0109	0.0195±0.0008	0.4752±0.0346	0.0317±0.0035	0.3602±0.0373	0.0071±0.0021	0.0927±0.0136	0.0096±0.0013	tr	tr	nd	0.0942±0.0089	0.0363±0.0022	tr	0.2539±0.0235	0.0855±0.0082	0.0232±0.0023	0.366±0.0448	0.0641±0.0098	0.0481±0.0048	0.0233±0.0038	nd	0.0637±0.01	0.0731±0.0097	0.0386±0.0041	tr	tr	0.1092±0.0124	0.0732±0.0049	0.0035±0.0007	0.1179±0.0148	0.0077±0.0011	0.1056±0.0109	tr	0.0122±0.002	0.0055±0.0002	tr	0.0215±0.0124	0.0102±0.0073	0.0316±0.0045	0.0122±0.0019	tr
		Encased	4	0.0125±0.0027	tr	0.0505±0.0058	tr	0.0775±0.0034	0.0038±0.0006	0.1983±0.0091	0.0052±0.0011	0.1406±0.0057	tr	0.0416±0.0011	nd	tr	nd	nd	0.031±0.0026	0.0143±0.0012	nd	0.1018±0.0099	0.0488±0.0073	0.0014±0	0.1591±0.0052	0.0235±0.0018	0.0279±0.0015	0.012±0.0014	nd	0.0309±0.0011	0.0279±0.002	0.0167±0.0027	tr	nd	0.1152±0.0276	0.0705±0.0104	tr	0.0324±0.0063	tr	0.0265±0.0044	nd	nd	nd	0.0041±0.0007	0.0508±0.0349	tr	0.0475±0.0088	0.0105±0.0015	nd
6	B73	Emerged	4	0.0393±0.0065	0.0595±0.0074	0.8375±0.1568	0.2205±0.0176	0.7866±0.045	0.0403±0.0043	0.6577±0.0197	0.053±0.0019	0.6757±0.0549	0.0131±0.0013	0.159±0.0144	0.0464±0.014	0.0088±0.0019	0.0168±0.0075	nd	0.4111±0.0766	0.3114±0.079	0.0118±0.0019	0.2881±0.0399	0.2692±0.0487	0.0229±0.0021	0.3953±0.0331	0.2392±0.046	0.0509±0.0078	0.0137±0.0041	tr	0.0507±0.0081	0.1458±0.0216	0.0345±0.0057	0.0031±0.0009	tr	0.1871±0.0327	0.1873±0.0482	0.0042±0.0009	0.0308±0.0078	0.0038±0.0005	0.0283±0.0065	tr	0.0078±0.0021	tr	tr	0.0304±0.0083	0.0063±0.0034	0.0135±0.0035	0.0081±0.0008	nd
		Encased	4	0.0124±0.0028	0.0033±0.0005	0.3063±0.0227	0.0324±0.0033	0.287±0.0144	0.0077±0.0016	0.3139±0.0156	0.0162±0.0016	0.3472±0.0217	0.0074±0.0001	0.1206±0.0149	0.0132±0.0018	0.0028±0.0008	nd	nd	0.1264±0.0103	0.102±0.0066	nd	0.0926±0.0082	0.121±0.0082	nd	0.1865±0.0211	0.0657±0.0049	0.0403±0.0055	0.0101±0.0005	nd	0.0387±0.0069	0.0635±0.0066	0.0248±0.0047	tr	tr	0.1682±0.0249	0.1801±0.0291	0.003±0.0009	0.0141±0.0025	nd	0.0091±0.0017	nd	nd	nd	tr	0.0101±0.0054	0.0039±0.0018	0.0287±0.0047	0.0077±0.001	nd
	Mo17	Emerged	4	0.0382±0.0048	0.0399±0.0068	0.1801±0.0289	0.0503±0.005	0.4224±0.0508	0.0433±0.0019	0.8084±0.067	0.0613±0.0031	0.5809±0.0229	0.0188±0.0019	0.1407±0.0059	0.0181±0.0071	tr	tr	nd	0.2224±0.0551	0.093±0.0255	0.0116±0.0037	0.5736±0.0872	0.2216±0.0478	0.0565±0.0024	0.6357±0.065	0.1339±0.0132	0.0947±0.0201	0.0496±0.0078	tr	0.1061±0.0091	0.1195±0.0047	0.0619±0.0064	tr	tr	0.1384±0.0072	0.1397±0.0127	0.0078±0.0008	0.2331±0.0074	0.0194±0.001	0.2342±0.0153	0.0087±0.0014	0.0453±0.0057	0.0142±0.0024	tr	0.0107±0.0031	tr	0.0419±0.0029	0.0193±0.0008	0.0088±0.0014
		Encased	4	0.0088±0.001	ndd	0.0486±0.0012	0.0049±0.0004	0.1736±0.021	0.0104±0.0013	0.3462±0.0254	0.0121±0.001	0.1818±0.0114	tr	0.0441±0.0026	tr	nd	nd	nd	0.0828±0.0109	0.041±0.0059	tr	0.288±0.026	0.1453±0.0292	0.0042±0.0008	0.2887±0.0193	0.0637±0.0066	0.0432±0.0044	0.0167±0.0036	nd	0.0495±0.0025	0.0438±0.0025	0.025±0.0054	tr	nd	0.1193±0.0145	0.1221±0.0172	tr	0.0384±0.0047	tr	0.0406±0.0055	nd	0.003±0.0008	nd	0.0029±0.0009	0.0159±0.0038	nd	0.0424±0.0081	0.0126±0.0024	tr
aExperiment-wide N=32; bμmol/g dry silk tissue; ctr=trace (i.e. metabolite abundance falls between the limits of detection and quantitation); dnd=not detected above limit of detection
[truncated: 6 more columns]
